# Supplementary material for: Comparative Study of Dexamethasone-Loaded Thermoresponsive In Situ Gels and Polymeric Micelles for Ocular Drug Delivery
Source: Int J Mol Sci. 2025 Aug 29;26(17):8414. doi: 10.3390/ijms26178414 (PMC12428703; doi:10.3390/ijms26178414)
Supplement: Supplementary file 1 [file ijms-26-08414-s001.zip]

Archive with 1 entries (1 files):
- ijms-3813714-supplementary.pdf
